# Supplementary material for: Identification of ROBO2 as a Potential Locus Associated with Inhaled Corticosteroid Response in Childhood Asthma
Source: J Pers Med. 2021 Jul 28;11(8):733. doi: 10.3390/jpm11080733 (PMC8399629; doi:10.3390/jpm11080733)
Supplement: Supplementary file 1 [file jpm-11-00733-s001.zip]

Archive with 1 entries (1 files):
- SM_Authors_correction.pdf
